# Supplementary material for: Higher Local Food Consumption Is Associated with Higher Adherence to the Mediterranean Diet and Better Healthy Aging: Results of the DIAPELH Study
Source: Nutrients. 2025 Sep 17;17(18):2975. doi: 10.3390/nu17182975 (PMC12473110; doi:10.3390/nu17182975)
Supplement: Supplementary file 1 [file nutrients-17-02975-s001.zip]

Archive with 1 entries (1 files):
- nutrients-3863567-supplementary.pdf
